# Supplementary material for: The use of classification and regression algorithms using the random forests method with presence-only data to model species’ distribution
Source: MethodsX. 2019 Sep 28;6:2281–92. doi: 10.1016/j.mex.2019.09.035 (PMC6812352; doi:10.1016/j.mex.2019.09.035)
Supplement: Supplementary file 1 [file mmc1.zip]

Archive with 1 entries (1 files):
- Mendeley Data.zip
